# Supplementary material for: Closed-loop direct control of seizure focus in a rodent model of temporal lobe epilepsy via localized electric fields applied sequentially
Source: Nat Commun. 2022 Dec 17;13:7805. doi: 10.1038/s41467-022-35540-7 (PMC9759546; doi:10.1038/s41467-022-35540-7)
Supplement: Supplementary file 4 — Source Data [file 41467_2022_35540_MOESM4_ESM.xlsx]

## Sheet: Figure 2
Fig. 2g, h	Latency until termination
Time (s)
12.75
2
2
4.5
4.5
3
3.5
1.5
3.75
1.75
1
1
4
1.5
4.25
2
0.75
1.5
0.75
1
0.75
1
1.25
1.75
1.5
1.75
1.5
1.25
2.5
2.5
4
2.25
1.25
1.25
7.25
6.75
6
5.25
6.25
6
3.75
3.5
4
1.75
3
7.5
1.75
1.75
4.25
1.75
2.5
1.75
3
4
4.5
16.5
8.75
15.25
22.5
23.75
2.25
3.75
13.75
3
5
3
3
6.5
10.75
8.75
9.5
10
9.5
9.75
9.75
10
1.75
1.75
8.25
1.75
1.75
5.5
> 60
> 60
> 60
> 60
> 60
> 60
> 60
> 60
> 60
> 60
> 60
> 60
> 60
> 60
> 60
> 60
> 60
> 60
> 60
> 60
11.25
11.75
11.25
10.75
9
1.5
3
5
4
3.25
3
3.75
0.5
0.25
0.25
0
0
0
0
0
0
0
0
0
0
0
0
0
0
0
0.75
0
2.25
1.75
6.25
6.75
7.25
12.75
14
> 60
13.25
> 60
> 60
> 60
> 60
> 60
24.25
> 60
> 60
5
39.25
5
16.75
2
1.75
3.75
7.75
> 60
41
6.25
> 60
> 60
> 60
> 60
> 60
> 60
> 60
> 60
9.75
12
14.75
18.75
15.25
19.25
> 60
> 60
> 60
2.75
13.25
> 60
> 60
> 60
> 60
> 60
> 60
1.25
> 60
> 60
> 60
> 60
> 60
> 60
> 60
> 60
> 60
> 60
> 60
> 60
> 60
> 60
> 60
> 60

## Sheet: Figure 3
Fig. 3d	Cumulative distribution					Fig. 3e	Probability density					Fig. 3f	Termination probability				Fig. 3g	Total seizure duration (%)
Index (bin)	Baseline	Non-stim	Unilateral WF-stim	Bilateral WF-stim		Index (bin)	Baseline	Non-stim	Unilateral WF-stim	Bilateral WF-stim		Time (min)	Unilateral WF-stim	Bilateral WF-stim			Unilateral WF-stim	Bilateral WF-stim
0.025	0	0.000183327	0.000500008	0.000466667		0.025	0	0.000183327	0.000500008	0.000466667		20	1	1			47.7	12.1
0.075	0	0.000733309	0.0020167	0.00203333		0.075	0	0.000549982	0.00151669	0.00156667		20	1	1			63.95	17.73
0.125	0.00159987	0.00214993	0.00611677	0.0049		0.125	0.00159987	0.00141662	0.00410007	0.00286667		20	1	1			20.29	22.38
0.175	0.00833264	0.00544982	0.0146669	0.0112		0.175	0.00673277	0.00329989	0.00855014	0.0063		20	1	1			10.36	8.82
0.225	0.0292809	0.0117496	0.0332672	0.023		0.225	0.0209483	0.00629979	0.0186003	0.0118		20	1	1			45.46	21.92
0.275	0.0776935	0.0223493	0.0703012	0.0458833		0.275	0.0484126	0.0105996	0.037034	0.0228833		20	1	1			49.61	36.69
0.325	0.165436	0.0396487	0.130169	0.0905667		0.325	0.0877427	0.0172994	0.0598677	0.0446833		20	0.75	0.958333			50.23	15.07
0.375	0.28241	0.0653145	0.21362	0.159383		0.375	0.116974	0.0256658	0.0834514	0.0688167		20	0.75	0.958333			59.66	17.16
0.425	0.448329	0.105596	0.313972	0.25615		0.425	0.16592	0.040282	0.100352	0.0967667		20	0.333333	0.8			18.63	26.79
0.475	0.608316	0.159695	0.415424	0.370833		0.475	0.159987	0.0540982	0.101452	0.114683		20	0.333333	0.8			10.11	8.61
0.525	0.739755	0.235992	0.510992	0.500383		0.525	0.131439	0.0762975	0.0955683	0.12955		20	0	0.5			48.96	32.81
0.575	0.830081	0.327572	0.600043	0.6311		0.575	0.0903258	0.0915803	0.0890515	0.130717		20	0	0.5			41.73	23.89
0.625	0.893726	0.441252	0.674378	0.756133		0.625	0.0636447	0.11368	0.0743346	0.125033		40	0.941176	1
0.675	0.939188	0.572398	0.743529	0.858233		0.675	0.0454629	0.131146	0.0691512	0.1021		40	0.941176	1
0.725	0.971036	0.710476	0.815497	0.926733		0.725	0.0318473	0.138079	0.0719679	0.0685		40	0.8	1
0.775	0.987684	0.842222	0.889398	0.9652		0.775	0.0166486	0.131746	0.0739012	0.0384667		40	0.75	1
0.825	0.996884	0.955535	0.949082	0.985983		0.825	0.00919923	0.113313	0.0596843	0.0207833		40	0.7	0.902439
0.875	0.999433	0.99685	0.982566	0.996367		0.875	0.00254979	0.0413153	0.0334839	0.0103833		40	0.633333	0.878049
0.925	1	0.999917	0.997567	0.99935		0.925	0.000566619	0.00306656	0.0150003	0.00298333		40	0.628571	0.857143
0.975	1	1	1	1		0.975	0	8.33306e-05	0.00243337	0.00065		40	0.571429	0.857143
												40	0.542857	0.785714
												40	0.52381	0.785714
												40	0.514286	0.764706
												40	0.47619	0.764706
												60	0.944444	1
												60	0.805556	1
												60	0.805556	0.947368
												60	0.805556	0.947368
												60	0.692308	0.883721
												60	0.673077	0.883721
												60	0.471698	0.688889
												60	0.471698	0.688889
												60	0.459459	0.435484
												60	0.409091	0.403226
												60	0.363636	0.338028
												60	0.256757	0.323944
												80	0.770833	0.953488
												80	0.770833	0.953488
												80	0.74	0.914894
												80	0.74	0.893617
												80	0.561404	0.784314
												80	0.508772	0.784314
												80	0.3	0.74
												80	0.1125	0.74
												80	0.1	0.366197
												80	0.0375	0.239437
												80	0.025	0.142857
												80	0.0125	0.142857
												100	1	1
												100	1	0.978261
												100	0.716981	0.967742
												100	0.679245	0.95
												100	0.246377	0.95
												100	0.188406	0.790323
												100	0.1625	0.656716
												100	0.05	0.656716
												100	0.0375	0.507692
												100	0.0125	0.492308
												100	0.0125	0.209677
												100	0.0125	0.16129
												120	0.960784	1
												120	0.901961	0.981481
												120	0.816327	0.973684
												120	0.755102	0.953488
												120	0.21519	0.953488
												120	0.0759494	0.907407
												120	0.075	0.866667
												120	0.05	0.844444
												120	0.0375	0.703704
												120	0.0125	0.648148
												120	0.0125	0.25
												120	0	0.25
												140	0.942308	1
												140	0.833333	1
												140	0.826923	1
												140	0.8	1
												140	0.725	1
												140	0.4	1
												140	0.2625	1
												140	0.171429	0.981481
												140	0.171429	0.97619
												140	0.0506329	0.97619
												140	0.0126582	0.970588
												140	0	0.582278
												160	1	1
												160	0.98	1
												160	0.952381	1
												160	0.9	1
												160	0.65	1
												160	0.428571	1
												160	0.25974	1
												160	0.173333	1
												160	0.128205	0.986486
												160	0.0933333	0.964912
												160	0.0641026	0.929825
												160	0.0125	0.283784
												180	1	1
												180	1	1
												180	0.980769	1
												180	0.903846	1
												180	0.65	1
												180	0.355263	1
												180	0.346154	1
												180	0.307692	1
												180	0.157895	0.906977
												180	0.102564	0.883721
												180	0.0512821	0.824561
												180	0.0375	0.754386

## Sheet: Figure 4
Fig. 4c, d, e	Induced electric fields (mV/mm/mA)					Fig. 4g, h	Induced electric fields (mV/mm/mA)					Fig. 4k	Simulated threshold (a.u.)				Fig. 4l	Motor threshold in vivo (μA)
WF-stim	R1	R2	R3	R4		WF-stim	R1	R2	R3	R4		SNF-stim	WF-stim				SNF-stim	WF-stim
5.63182	13.0559	8.90171	8.69253	11.9194		1.98732	0.602438	2.16654	3.36014	4.05518		274	35.25				700	100
15.2896	25.3569	14.9605	22.129	30.0745		37.4126	11.7016	6.79371	0.726635	0.66215		160	70				800	150
22.2884	24.3217	38.4229	27.3705	33.4837		12.7044	1.43989	2.25166	2.66887	2.31311		57	19.875				500	150
19.2869	17.6755	33.2835	23.0454	26.6141		24.8589	5.89441	1.00385	1.39041	1.16807		11.875	4				600	100
23.7891	15.4942	24.8278	14.9405	12.0005		9.91307	7.85543	2.64993	0.649234	0.350471		9.6875	3.1875				750	300
18.2664	8.40401	23.0099	6.45715	7.49804		15.5077	5.33494	4.55523	1.51858	0.160065		12.75	2.9688				600	50
19.4563	5.02456	8.75043	9.0098	7.12025		15.4563	2.17237	0.482998	0.86809	0.636023		216	30.25
1.01984	2.01251	5.1486	4.47274	1.98414		16.6719	5.04942	0.0255266	0.978157	0.529569		222	69
14.2932	34.908	16.2273	33.8207	22.9762		7.02185	4.75384	2.72587	2.0826	1.59608		71.5	20.5
29.7449	62.4147	26.1673	69.6928	48.3914		9.28929	4.08336	3.16708	2.27981	1.42157		8.5625	2.5625
104.541	107.624	102.143	93.2674	100.589		11.5724	3.89446	1.882	0.490456	0.201984		5.09375	2.375
98.7874	129.388	93.7811	111.89	125.237		6.40532	3.34921	2.32088	1.97943	1.25427		9.8125	1.90625
51.5612	90.9652	64.1707	90.7233	55.6964		6.97679	4.56545	2.2517	1.43894	0.914918		382	41.75
26.3617	29.3958	28.8145	14.4136	2.03908		17.5829	5.62409	4.31314	2.41626	1.38562		127	72
14.4349	4.228	6.28879	1.72997	10.4269		8.44466	1.97645	0.403682	0.243048	0.152077		47.5	21.375
6.0307	4.51336	0.748799	3.75195	7.3074		15.1392	4.73973	2.24704	1.71432	1.12077		17.625	7.3125
14.8409	48.6148	14.8201	37.9606	32.6602		9.94104	4.91939	2.07747	1.15981	0.351861		13.5	3.53125
50.2601	178.961	38.2696	99.4222	130.505		12.2952	2.63663	1.89335	1.03045	0.537012		17.875	2.95312
48.4369	45.329	3.26341	66.6438	38.0769		6.26275	1.40538	0.493665	0.0913303	0.139539
40.543	46.1527	23.2629	28.116	13.4694		5.21874	1.22248	0.456771	0.325506	0.198156
27.4504	25.5312	22.306	17.223	16.6619		2.92799	1.49513	0.835123	0.6086	0.460553
17.9051	52.4259	20.6697	41.383	36.0065		16.1615	3.82127	2.97686	1.95136	1.28615
53.0156	185.898	41.3802	114.438	141.054		6.35862	1.61149	0.543457	0.0154799	0.0505733
73.9727	145.163	61.2226	98.1831	53.5269		6.00111	1.78181	0.896343	0.657608	0.463916
26.4996	29.8018	21.5938	27.1469	25.9572		1.32433	0.345834	1.08454	1.67652	1.85836
14.7479	32.166	11.8714	18.1734	15.7045		0.208888	2.28172	1.70355	2.17941	1.65151
38.6287	57.012	29.0623	42.702	35.4702		0.447061	2.62511	2.18202	0.470653	0.291549
53.0355	85.7618	55.0911	92.6362	83.5788		2.9768	1.19993	2.51587	2.65902	1.60087
121.342	204.437	152.204	226.011	106.398		9.04377	5.11502	3.50866	3.10148	2.4229
45.8606	39.6623	35.5406	26.552	19.6158		5.97114	3.3305	2.66132	2.65896	1.94829
3.16562	7.84314	5.3414	3.35992	1.28244		6.4071	3.31846	2.11251	0.0461895	0.124626
2.14699	2.72817	0.810467	2.53475	0.352607		7.28071	3.84403	3.5605	3.38279	2.14085
19.7499	5.55191	5.24982	4.18639	7.12845		2.98219	1.499	1.30635	1.36392	1.28455
19.9837	5.60107	4.91405	5.15373	6.40717		7.50138	2.81008	1.99794	2.04977	1.51213
6.34189	2.94206	4.1901	3.28762	2.29407		5.76501	1.99666	1.38582	3.19695	2.42148
15.6132	2.72516	6.16444	1.56332	3.21107		2.64054	1.62332	1.73522	1.7348	1.14618
18.4703	3.68486	6.67833	2.41967	4.03738
1.30671	0.351473	1.20234	0.625334	0.441508
4.05856	6.88689	3.59105	2.81133	1.37376
1.85347	3.71395	6.08238	12.022	0.357205
28.4094	3.48635	28.3743	19.9348	15.2764
14.8396	9.91433	22.8756	27.1838	11.024
3.93608	13.8343	6.10654	23.2808	8.00725
9.19688	5.32341	1.6234	4.38877	1.37179
16.2621	3.30934	6.46375	2.54656	4.04723
1.49461	1.09729	1.61019	1.07214	0.598862
4.5216	4.12583	2.71654	2.57223	1.91717
10.7166	15.0164	6.99798	10.1738	3.22907
22.9923	9.97011	13.073	5.86793	8.26769
5.13151	1.96028	4.81987	2.82028	1.72006
4.14202	0.787532	2.44821	0.846283	0.528039
8.36628	0.790689	3.14888	1.38489	0.348514
10.9903	13.1894	6.91511	4.76379	3.03269
3.84844	4.26806	8.70085	4.26985	10.102
2.56632	1.15459	2.0998	0.891613	0.568667
8.52347	2.97081	0.205896	0.54326	0.782641
1.76055	6.56197	3.13229	3.07655	3.90308
29.4059	7.92015	23.2958	4.42395	3.03822
4.60533	4.24258	8.80157	4.17194	10.2888
3.92329	1.28044	2.32625	0.263713	0.881433
3.67992	26.626	4.20831	9.79241	11.5305
1.79385	4.60383	0.623718	0.657807	1.0473
4.66336	8.36559	6.4849	17.0679	21.1141
4.83242	9.54212	5.69862	14.9895	23.1718
3.51354	8.69182	1.21427	0.490312	3.11367
8.50853	8.36723	13.5681	13.4786	14.0535
12.3705	6.50051	14.2006	16.3341	17.5924
1.15646	0.881369	1.4026	2.4623	1.82807
3.06254	24.0234	3.93111	8.46605	14.2846
1.32721	5.04525	1.83573	4.86508	7.8788
7.29187	6.89444	5.02405	7.69108	14.2724
6.1557	9.20692	4.47777	5.72348	19.186
1.20173	2.02855	0.809387	5.68833	6.30934
8.79133	5.38161	10.902	2.03781	11.2405
10.5015	6.69401	11.6698	12.0215	17.6271
1.14107	2.81412	3.70759	10.0309	3.77514
1.3804	6.39104	5.36888	15.3784	12.1079
0.571515	3.66706	1.43135	2.45834	5.28852
9.81342	32.4974	12.8188	26.7392	11.5924
3.77401	15.5055	6.26669	7.25492	3.8236
6.2407	6.24405	2.95341	8.61678	1.79838
11.1305	2.61949	8.94777	12.1088	12.1123
0.755365	6.39693	0.579497	5.03916	3.33731
3.45933	46.8798	10.7938	11.2391	36.3765
2.16809	6.54598	3.51423	1.88905	2.09611
10.2302	1.73983	8.79699	9.65186	13.6173
0.971334	6.67188	3.22321	12.0073	10.7985
3.32614	14.8445	45.2411	15.2793	24.1184
5.35046	47.2238	13.6918	11.1135	38.4124
3.11721	7.15861	7.64455	4.65072	5.9648
3.05065	22.9643	5.30156	14.8947	3.9157
1.89158	3.45146	0.401726	1.21758	0.956641
19.6976	6.36093	6.58094	10.052	5.53047
19.45	5.00073	5.46878	16.0825	7.5221
2.8807	8.14087	1.73527	3.0061	0.783154
25.4303	8.02297	12.086	12.9799	1.27082
28.5203	7.50812	13.4316	13.8599	1.59341
1.58317	1.84953	0.628749	1.96483	0.429837
2.04705	22.2421	5.01628	12.9017	4.63567
0.701366	5.84531	2.30679	8.83729	3.37942
21.6091	2.50085	4.88097	3.20891	2.38454
20.2278	7.15889	6.1796	14.1459	7.2905
3.07613	7.66787	2.52741	4.00065	0.51078
25.307	0.666668	10.0242	5.35622	3.7221
25.6393	7.64784	9.92423	9.5046	3.21923
1.58506	3.1502	2.61384	7.58955	1.15538
0.31463	7.23787	3.72892	16.0305	4.4069
0.589717	4.29301	1.55509	5.07369	2.22259
34.8889	60.4611	23.6053	14.3915	7.55959
13.4582	27.7808	15.9544	9.10038	3.05128
7.45624	10.5967	7.16722	5.24857	0.909372
6.61414	3.82745	2.90465	13.3293	3.89094
3.28571	4.76354	0.529826	1.93373	2.16078
8.67265	81.5989	28.4895	21.4874	31.2074
5.64897	12.8824	5.8027	1.9746	1.73722
5.31111	2.61702	1.50158	10.8379	4.52425
1.97705	6.13842	2.62787	10.1819	4.94823
12.9146	8.48241	8.04255	5.29855	9.10616
13.0263	83.3595	26.2149	21.8066	29.9381
8.2398	14.4602	8.81793	6.48826	2.84498
3.17256	8.59371	5.96445	1.93537	2.59605
1.51654	0.596629	0.542153	0.417259	0.321581
6.24549	3.39497	6.67562	2.87519	6.02268
7.43639	3.82747	6.52966	2.4547	6.0807
1.15637	0.184037	0.157387	0.297105	0.541419
11.6935	4.51248	4.04604	3.20525	1.75764
14.1888	4.40166	5.13585	3.31982	2.00028
0.550476	0.60838	0.57254	0.471793	0.552481
1.93205	7.48199	5.16864	0.808543	2.83304
0.176349	0.780712	0.895695	0.665984	1.27359
6.8813	3.30608	5.94637	1.53071	5.04584
4.46555	2.2846	4.10317	0.258878	5.04698
1.5711	1.23884	2.11603	1.41935	1.28212
11.4337	3.61015	3.85888	1.72366	0.888748
13.7039	4.05033	5.1585	2.93128	1.96111
0.702486	1.91295	1.78179	2.10643	2.18899
1.25941	2.08697	2.63925	2.15453	2.60632
1.69261	1.3454	1.06683	0.827126	1.26902
12.288	4.91288	1.68374	3.00756	1.64804
1.00683	5.55561	2.79146	4.36117	2.45728
0.148939	0.994752	1.35852	1.09183	0.999046
3.55707	2.79115	2.80317	2.79091	3.61093
2.93084	1.81938	1.33188	1.30448	0.97311
3.34844	16.1242	3.72699	7.33049	12.0739
1.02428	3.90623	1.81482	2.32394	2.29643
3.05699	1.31959	1.16824	1.73935	4.13983
1.92972	0.727352	0.995074	0.796001	1.99451
12.2012	3.80962	15.6542	2.61543	2.03042
17.7756	39.5449	34.7073	54.919	27.2044
2.94325	4.55894	3.93669	1.11868	1.05153

## Sheet: Figure 5
Fig. 5c	Power spectra in hippocampus											Fig. 5e	Power spectra in cortex											Fig. 5f	Termination probability				Fig. 5g	Total seizure duration (%)				Fig. 5h	Time in seizure episodes (%)
Alpha power (V²)				Beta power (V²)				Gamma power (V²)				Alpha power (V²)				Beta power (V²)				Gamma power (V²)				LIWF-stim	SNF-stim				Non-stim	LIWF-stim	SNF-stim			Time (min)	Non-stim	LIWF-stim	SNF-stim
Non-stim	LIWF-stim	SNF-stim		Non-stim	LIWF-stim	SNF-stim		Non-stim	LIWF-stim	SNF-stim		Non-stim	LIWF-stim	SNF-stim		Non-stim	LIWF-stim	SNF-stim		Non-stim	LIWF-stim	SNF-stim		0.608025	0.924893				66.43	64.8	34.26			20	0	5.22917	6.02083
1.98095e-08	2.4128e-08	2.05955e-08		6.35257e-08	2.56646e-08	5.76845e-08		5.28824e-08	3.39808e-08	4.60874e-08		5.04209e-09	3.8762e-09	2.5203e-09		1.30941e-08	5.53927e-09	4.99766e-09		9.37742e-09	6.43824e-09	3.12933e-09		0.612476	0.8				76.69	57.09	23.81			20	0	8.25	0.645833
1.89786e-08	1.55754e-08	1.14754e-08		5.4671e-08	2.56403e-08	1.77752e-08		4.87112e-08	3.29114e-08	1.54047e-08		4.70566e-09	3.65167e-09	2.45023e-09		1.26385e-08	4.77876e-09	4.24808e-09		8.28864e-09	5.56748e-09	3.0051e-09		0.714739	0.659898				85.71	51.83	26.51			20	23.3542	0.875	6.91667
1.65444e-08	1.43718e-08	6.53614e-09		5.45626e-08	2.45579e-08	1.22694e-08		4.26279e-08	3.05483e-08	1.34614e-08		4.43019e-09	3.55001e-09	2.44565e-09		1.25401e-08	4.61274e-09	4.11059e-09		7.96052e-09	4.39652e-09	2.7897e-09		0.773554	0.909639				93.06	58.33	10.4			20	37.5625	2.33333	0
1.6236e-08	1.07166e-08	5.60441e-09		5.45037e-08	2.39214e-08	1.06022e-08		3.96942e-08	2.89044e-08	1.07662e-08		4.24463e-09	3.24457e-09	2.32087e-09		1.10131e-08	3.9626e-09	3.72348e-09		7.79766e-09	4.06192e-09	2.55029e-09		0.375389	0.718121				90.47	52.73	39.36			20	14.2708	0.854167	8.83333
1.29952e-08	9.829e-09	4.52103e-09		5.3044e-08	2.19724e-08	9.3415e-09		3.72538e-08	2.66269e-08	7.61343e-09		4.15498e-09	2.12337e-09	2.19065e-09		1.0859e-08	3.92853e-09	2.95813e-09		7.30799e-09	3.54551e-09	2.41264e-09		0.322835	0.928571				76.79	45.82	32.05			20	0.0416667	0	3.04167
1.02365e-08	9.39623e-09	4.30012e-09		3.60469e-08	2.17322e-08	9.01429e-09		3.28842e-08	1.77295e-08	6.3529e-09		3.67171e-09	1.96642e-09	2.11143e-09		1.05145e-08	3.33052e-09	2.88193e-09		7.05767e-09	3.42737e-09	2.31924e-09												40	0	45.3333	19.3333
9.87407e-09	9.07803e-09	3.58938e-09		3.47738e-08	1.18378e-08	5.01023e-09		3.09272e-08	1.73566e-08	5.13262e-09		3.34097e-09	1.70524e-09	1.85388e-09		9.51844e-09	3.31939e-09	2.77379e-09		6.24984e-09	3.4189e-09	2.26909e-09												40	7.77083	44.7083	5.27083
9.08527e-09	6.98982e-09	2.47347e-09		2.97731e-08	1.05321e-08	4.37159e-09		3.00679e-08	1.3196e-08	3.79056e-09		2.64713e-09	1.68098e-09	1.7646e-09		9.14351e-09	3.08239e-09	2.74476e-09		6.08828e-09	3.16202e-09	2.18922e-09												40	100	13.3333	30.9167
6.76275e-09	5.23146e-09	1.31795e-09		2.58839e-08	1.02843e-08	3.92802e-09		2.80321e-08	7.74925e-09	3.19937e-09		2.40694e-09	1.54714e-09	1.68454e-09		8.54116e-09	3.02056e-09	2.64163e-09		5.496e-09	3.05109e-09	1.69419e-09												40	99.9583	27.8125	2.58333
5.3048e-09	4.79476e-09	1.3031e-09		1.87e-08	9.31599e-09	3.03026e-09		1.17158e-08	6.90352e-09	2.99568e-09		2.31963e-09	1.38503e-09	1.62053e-09		7.80635e-09	2.96374e-09	2.04071e-09		5.4191e-09	3.00543e-09	1.57215e-09												40	99.9375	10.7292	25.7083
3.5317e-09	4.67017e-09	7.89075e-10		1.20003e-08	7.72659e-09	1.93455e-09		1.12638e-08	4.50931e-09	2.02314e-09		1.91605e-09	1.35186e-09	1.18159e-09		7.42966e-09	2.52248e-09	1.68063e-09		4.8788e-09	2.93216e-09	1.55949e-09												40	78.0417	6.33333	17.2292
2.97994e-09	3.69938e-09	5.30829e-10		1.05052e-08	5.00036e-09	9.79141e-10		1.06968e-08	3.25535e-09	1.94742e-09		1.46709e-09	1.30383e-09	1.04635e-09		7.37751e-09	2.02438e-09	1.64206e-09		3.25667e-09	2.75684e-09	1.53854e-09												60	25.5208	59.5208	23.0833
																																		60	96.2083	47.6667	16.5833
																																		60	100	43.0625	47.8958
																																		60	100	49.4375	3.41667
																																		60	100	51.7292	35.2083
																																		60	91.4375	31.1042	32.6458
																																		80	88.5	58.3125	36.8958
																																		80	99.9167	41.5417	29.1875
																																		80	100	56.2917	54.0625
																																		80	100	56.8333	9.39583
																																		80	100	53.1667	39.5625
																																		80	98.75	44.1667	57.875
																																		100	87.6042	59.125	36.1667
																																		100	100	41.1875	30.1458
																																		100	100	52.7917	19.2292
																																		100	100	56.7917	13.6667
																																		100	100	54.7292	51.875
																																		100	100	49.1042	41.0417
																																		120	98.6042	60.8958	25.3125
																																		120	100	51.5625	19.9792
																																		120	100	45.125	11.9167
																																		120	100	57.3958	6.10417
																																		120	100	50.1875	45.1458
																																		120	85.6667	50.1458	23.0833
																																		140	99.3333	61.7292	33.0833
																																		140	93.6875	58.75	28.1875
																																		140	100	50.5625	13.1667
																																		140	100	56.8542	11.8333
																																		140	100	52.1458	32.7083
																																		140	81.8542	57.1875	18.9167
																																		160	99	63.6667	26.875
																																		160	92.625	56.9792	40.6458
																																		160	99.6042	52.2917	12.2917
																																		160	100	57.4167	29.0833
																																		160	100	51.0208	32.9583
																																		160	79.0417	60.4792	20.125
																																		180	99.3333	64.3333	38.5208
																																		180	100	54.6042	20.7083
																																		180	48.4583	53.375	5.41667
																																		180	100	57.5417	20.9583
																																		180	100	54.8333	22.2292
																																		180	76.2708	60.9583	19.7917

## Sheet: Figure 6
Fig. 6b	c-Fos expression (positive cells / mm²)															Fig. 6d	GAD65 expression (positive cells / mm²)
CA1				CA3				DG				Ctx				CA1				CA3				DG				Ctx
Non-stim	LIWF-stim	SNF-stim		Non-stim	LIWF-stim	SNF-stim		Non-stim	LIWF-stim	SNF-stim		Non-stim	LIWF-stim	SNF-stim		Non-stim	LIWF-stim	SNF-stim		Non-stim	LIWF-stim	SNF-stim		Non-stim	LIWF-stim	SNF-stim		Non-stim	LIWF-stim	SNF-stim
576	480	32		228	220	188		797.959	1128.57	595.918		732	316	44		52	14	10		19	4	3		26	5	21		9	9	15
152	520	40		412	244	24		455.102	1138.78	536.735		1000	688	8		34	6	16		21	5	10		25	12	24		11	10	11
496	544	48		308	284	56		1079.59	1036.73	1036.73		456	304	200		18	16	10		20	8	14		31	20	12		4	21	4
216	568	88		252	172	40		1240.82	728.571	995.918		100	500	228		22	20	16		13	6	11		23	26	16		16	11	6
472	544	88		128	280	76		1044.9	251.02	820.408		936	372	36		18	16	50		20	12	22		20	11	32		7	18	11
512	624	96		112	264	152		751.02	332.653	1295.92		768	220	44		26	22	8		8	10	8		14	17	19		12	11	5
72	344	104		112	248	12		46.9388	89.7959	1038.78		796	276	276		26	24	40		9	16	13		5	18	26		9	19	4
112	352	152		80	248	72		46.9388	924.49	1065.31		384	892	332		26	30	26		2	4	15		12	21	28		19	12	12
672	192	200		148	100	80		1114.29	955.102	871.429		648	188	236		22	22	24		13	3	15		19	12	29		6	5	9
640	240	200		328	268	76		1214.29	761.224	787.755		652	352	192		28	24	6		11	16	8		27	9	14		7	6	11
		320			104				987.755	691.837			268	168		18	26	28		15	13	11		23	8	21		10	6	10
		344			60				963.265	793.878			504	164		32	20	22		11	23	13		30	16	12		7	9	16
																	30				6				24				7
																	34				13				26				9

## Sheet: Figure 7
Fig. 7b	Nissl expression (positive cells / mm²)															Fig. 7d	Iba1 expression (positive cells / mm²)
CA1				CA3				DG				Ctx				CA1				CA3				DG				Ctx
Non-stim	LIWF-stim	SNF-stim		Non-stim	LIWF-stim	SNF-stim		Non-stim	LIWF-stim	SNF-stim		Non-stim	LIWF-stim	SNF-stim		Non-stim	LIWF-stim	SNF-stim		Non-stim	LIWF-stim	SNF-stim		Non-stim	LIWF-stim	SNF-stim		Non-stim	LIWF-stim	SNF-stim
1160	1040	1264		336.535	613.682	913.1		1175.51	1820.41	1818.37		868	888	1180		448	152	168		252	244	204		120.408	161.224	124.49		252	164	180
1216	1064	1376		435.516	534.497	494.905		1214.29	1781.63	1624.49		872	1012	1248		456	200	152		208	240	152		136.735	153.061	95.9184		364	168	120
1208	1392	1544		900.727	576.564	838.864		1648.98	1671.43	1408.16		1004	1124	1248		432	176	232		404	244	136		165.306	146.939	142.857		264	172	108
1048	1408	1208		769.577	556.768	747.306		1581.63	1826.53	1487.76		1084	1224	964		688	184	144		412	216	192		179.592	144.898	140.816		576	152	132
1152	1112	1328		346.433	470.16	848.762		1689.8	1612.24	1718.37		964	1124	1200		400	256	200		472	248	244		177.551	151.02	110.204		360	168	108
1104	1112	1504		390.975	462.736	764.628		1697.96	1538.78	1479.59		596	1352	792		304	208	176		696	304	204		157.143	140.816	85.7143		404	176	120
1432	1184	960		398.398	581.513	635.953		1646.94	1893.88	1483.67		884	1068	980		536	280	216		536	320	120		155.102	134.694	106.122		684	320	108
1336	1272	1192		91.5574	425.618	695.341		1826.53	1900	1579.59		1048	1260	948		680	288	144		392	440	100		132.653	132.653	91.8367		452	188	104
1136	944	728		321.688	514.701	294.468		1763.27	1430.61	1638.78		1144	1336	1116		592	184	168		324	308	92		128.571	106.122	97.9592		296	184	92
1192	1032	960		282.096	356.332	450.364		1675.51	1471.43	1253.06		1148	1064	1236		824	184	136		380	312	132		140.816	108.163	87.7551		608	200	92
1200	1024	1224		403.348	232.605	509.752		1661.22	1518.37	1667.35		1016	1060	1132		232	248	96		344	388	100		148.98	159.184	81.6327		360	188	112
1184	952	888		707.714	618.631	504.803		1497.96	1593.88	1540.82		1112	1208	820		208	264	104		688	224	104		146.939	155.102	67.3469		436	216	76
	1352								1483.67				492				200								163.265				256
	1200								1067.35				1116				248								138.776				172

## Sheet: Figure 8
Fig. 8c, d	Seizure duration (s)			Fig. 8f	Time on stimulated zone (s)						Fig. 8h	Travel distance (cm)						Fig. 8i	Time in center (s)
Non-stim	LIWF-stim	SNF-stim		Non-stim	SNF-100μA	SNF-200μA	SNF-300μA	WF-100μA	WF-200μA		Non-stim	SNF-100μA	SNF-200μA	SNF-300μA	WF-100μA	WF-200μA		Non-stim	SNF-100μA	SNF-200μA	SNF-300μA	WF-100μA	WF-200μA
42.25	16.25	0		51.8519	76.4395	46.5238	44.9511	57.05	13.67		1035.48	778.391	831.111	615.425	607.153	1030.02		23.6	82.3333	185.8	222.467	71.6	227.933
28.75	17.5	0		58.7114	41.3101	57.3316	51.0043	49.06	6.44		691.654	756.179	466.293	966.6	409.17	2129.41		109.067	60.5333	145.067	161.533	124.933	198.267
27.75	16	0		41.7356	41.132	46.7853	53.4934	44.84	15.21		869.172	672.975	572.622	835.695	927.399	1416.87		144.467	153.6	220.267	74.0667	121.667	229.467
18.75	19.25	0		49.7997	44.2484	51.0292	46.1289	40.73	9.43		649.512	1045.81	710.081	874.419	795.402	1083.1		99.5333	39	149.2	199.4	181.6	251.867
20.5	24.25	0.5		43.9252	56.1182	48.5133	43.6472	69.03	12.32		561.924	460.813	562.135	656.392	311.16	790.154		184.2	82.3333	86.6	35.6667	119.733	218.8
24.5	18.75	0									616.665	1005.42	1078.73	927.423	495.45	1460.4		126.6	60.5333	68.4667	113.8	100.333	205.867
30	28.75	0.25									633.325	667.693	765.774	833.179	434.435	946.5		69.6667	30.2667	45.6	24	120.8	200.333
22.5	31.5	6.25
31	32	8.5
27	26.75	0
35.5	28.75	13.75
21.75	1.75	0
24.5	8.25	0.25
28.75	4.75	2.75
22	7.5	11.75
20.75	7	8.5
20.75	30	13.75
22.75	2.5	6.25
7	10.5	16.25
9.75	5	14.75
8	2.25	9.5
12.75	11.5	6.75
10.5	13.75	7.75
10.75	11.75	9.75
27	1.75	8
30.25	2	14.25
30.75	10.75	5.5
33.25	11.25	14
32	14.25	9.75
32.25	17	0
32.25	18.5	7.75
36.75	17	7.25
35.75	22	6.25
29.25	20.5	5.75
36	19.25	7.5
35.5	17	7.5
29	21	2.75
25	32	12.5
28	32.5	8.5
25.75	27	8.25
26	15.5	8
31.75	18.75	10
30	20	3.5
27.25	22.75	9.25
16.25	23	7.25
20	20.5	3.5
36.5	19.5	11.75
28.25	21	2.25
28	27.75	3.75
33	19.5	3.25
34.75	41	7.5
34.5	21.5	7.25
28.75	25.75	10.75
32.5	40.25	8.5
32.75	25	0
37.25	38	0
36	39.5	7
33	37	15
44.75	19.75	9.5
35.75	27.25	0
19.75	12	7.75
24.25	22.75	0.5
26.75	26	8.75
33	25.75	10.5
27.5	30.5	8.5
31.25	26.75	6
29.5	28.75	14.5
35	0	8
37	5.25	9
31.25	18.5	7.25
13.5	22.5	5.25
20		3.75
19		1
21.5		8.25
21.5		4.25
34.5		9.5
39		7.75
57		10.75
54
50.5

## Sheet: S Figure 2
S Fig. 2b	Ratio of seizure onset sites (%)							S Fig. 2c
Unilateral WF-stim				Bilateral WF-stim				Power spectra in hippocampus									Power spectra in cortex
L	R	B		L	R	B		Alpha power (V²)			Beta power (V²)			Gamma power (V²)			Alpha power (V²)			Beta power (V²)			Gamma power (V²)
18.2119	0.34904	7.32394		5.53506	11.4486	13.8889		Uni-stim	Bi-stim		Uni-stim	Bi-stim		Uni-stim	Bi-stim		Uni-stim	Bi-stim		Uni-stim	Bi-stim		Uni-stim	Bi-stim
20.5882	1.21107	19.8675		26.0417	12.9288	17.3432		1.06054e-08	3.22426e-09		1.93793e-08	1.08635e-08		2.11131e-08	1.59165e-08		5.22108e-09	1.09322e-09		7.18028e-09	2.49709e-09		6.52955e-09	2.71651e-09
24.4248	2.30089	34.7295		33.8362	27.5168	17.4497		1.14832e-08	3.93916e-09		2.36855e-08	1.54865e-08		2.98499e-08	1.88499e-08		4.83172e-09	1.08647e-09		7.00707e-09	2.66292e-09		7.4986e-09	2.78449e-09
32.8767	13.3072	53.816		34.5646	30.6034	23.3645		2.12123e-08	1.04341e-08		5.23544e-08	1.79752e-08		3.33705e-08	3.7501e-08		4.01313e-09	2.09108e-09		8.63917e-09	2.12307e-09		5.28242e-09	1.53338e-09
64.9215	22.2535	73.2743		55.0336	60.0694	35.5603		5.11492e-08	3.29712e-09		9.15129e-08	6.8681e-09		6.6895e-08	1.21741e-08		3.83919e-09	1.11519e-09		7.95742e-09	1.63406e-09		4.59823e-09	1.42557e-09
70.4225	61.9205	78.2007		65.1869	77.1218	52.5066		6.0768e-09	3.52252e-09		1.82965e-08	7.87795e-09		2.05433e-08	5.00921e-09		1.66038e-09	1.32892e-09		3.8843e-09	3.71307e-09		3.43311e-09	2.70226e-09
								9.74515e-09	2.12855e-09		3.2773e-08	5.06913e-09		1.61662e-08	4.6419e-09		1.35633e-09	1.29657e-09		4.52062e-09	2.90458e-09		3.69758e-09	2.47993e-09
								1.64984e-08	2.91735e-09		3.3894e-08	6.60589e-09		3.58522e-08	5.91738e-09		2.46103e-09	1.80121e-09		4.94839e-09	2.91267e-09		3.18719e-09	2.02791e-09
								1.01836e-08	3.42702e-09		2.03991e-08	8.84956e-09		1.4183e-08	1.01602e-08		2.24677e-09	1.28242e-09		5.29344e-09	2.25471e-09		3.43294e-09	1.73997e-09
								3.5407e-08	9.52961e-09		3.38697e-08	1.86762e-08		3.06404e-08	1.35417e-08		3.36828e-09	1.52045e-09		6.18243e-09	2.68082e-09		3.81064e-09	1.59582e-09
								2.8944e-08	1.30036e-08		3.07443e-08	1.52104e-08		1.38382e-08	1.08844e-08		4.30602e-09	1.84961e-09		7.71515e-09	2.37379e-09		4.29046e-09	1.732e-09
								5.47266e-09	2.31962e-09		2.00204e-08	3.5078e-09		1.95206e-08	4.60759e-09		2.88199e-09	2.15112e-09		6.62934e-09	4.34227e-09		2.52653e-09	3.96702e-09
								2.03141e-08	2.00058e-09		5.39795e-08	3.31876e-09		2.05031e-08	3.81248e-09		3.2662e-09	2.03235e-09		7.16487e-09	4.53509e-09		2.70971e-09	3.61871e-09

## Sheet: S Figure 5
S Fig. 5b	Ratio of c-Fos positive cells (%)
Dentate gyrus				Cortex
Non-stim	WF-stim	SNF-stim		Non-stim	WF-stim	SNF-stim
1.16279	72.3077	93.2432		6.45161	10.4478	9.23077
2.89855	72.1698	95.2055		7.14286	12.2807	9.45946
1.19048	71.4286	96.789		5.40541	6.31579	5.97015
4.31034	82.0652	96.0452		8.33333	12.8205	2.88462
2.40964	80	92.3077		6.0241	13.3333	8.51064
2.58621	95.4198	95.5128		4.44444	20.8333	6.25
5.7971	79.5918	60.9091		4.65116	20.8791	4.12371
5.47945	70.1357	74.1259		7.31707	17.7083	2.80374
2.22222	75.122	83.9024		11.828	12	6.66667
1.0989	75.5	74.2105		15.5844	13.253	12.1212
6.55738	80.0926	83.9623		10.4651	29.7297	6.06061
1.2987	80.5195	76.378		5.15464	19.4444	3.79747

## Sheet: S Figure 6
S Fig. 6e	Termination probability
Hippocampus	Diffuse
0.709	0.5555
0.713	0.743
0.768	0.796
0.8858	0.82
0.925	0.826
0.97	1

[truncated: 2 more sheets: S Figure 7, S Figure 8]
